# Supplementary material for: Synthesis and Antibacterial Evaluation of an Indole Triazole Conjugate with In Silico Evidence of Allosteric Binding to Penicillin-Binding Protein 2a
Source: Pharmaceutics. 2025 Aug 3;17(8):1013. doi: 10.3390/pharmaceutics17081013 (PMC12389187; doi:10.3390/pharmaceutics17081013)
Supplement: Supplementary file 1 [file pharmaceutics-17-01013-s001.zip]

Archive with 1 entries (1 files):
- pharmaceutics-3741109-supplementary.pdf
